# Supplementary material for: Surface charge-dependent mitochondrial response to similar intracellular nanoparticle contents at sublethal dosages
Source: Part Fibre Toxicol. 2021 Sep 26;18:36. doi: 10.1186/s12989-021-00429-8 (PMC8474914; doi:10.1186/s12989-021-00429-8)
Supplement: Supplementary file 2 — Additional file 2. Results of two-way ANOVA (Excel Worksheets 1–2). [file 12989_2021_429_MOESM2_ESM.xlsx]

## Sheet: Worksheet 1
The label of Fluorescence intensity, Tubular mitochondria, ATP, ROS and mitochondrial ROS.
	AuNPs	coatings	LSMeanNumber
GROUP	50nm	BPEI	1
	50nm	Citrate	2
	50nm	Lipoic acid	3
	50nm	PVP	4
	50nm	Tannic acid	5
	5nm	BPEI	6
	5nm	Citrate	7
	5nm	Lipoic acid	8
	5nm	PVP	9
	5nm	Tannic acid	10
	control	control	11

## Sheet: Worksheet 2
Group
fluorescence intensity	1		0.000798503	0.0644621	0.781839	0.000911583	0.999754	0.045645	0.964871	1	0.443264	1.981e-06
	2	0.000798503		0.675806	0.0439314	1	0.000172059	0.772044	0.014593	0.000773407	0.136173	0.241767
	3	0.0644621	0.675806		0.8315	0.71029	0.0151616	1	0.537754	0.0626519	0.98572	0.00405363
	4	0.781839	0.0439314	0.8315		0.0495887	0.38303	0.744199	0.999982	0.774351	0.999949	8.7831e-05
	5	0.000911583	1	0.71029	0.0495887		0.00019599	0.802529	0.0165916	0.000882911	0.151492	0.219502
	6	0.999754	0.000172059	0.0151616	0.38303	0.00019599		0.010444	0.686155	0.999795	0.1519	5.2e-07
	7	0.045645	0.772044	1	0.744199	0.802529	0.010444		0.438303	0.0443269	0.963313	0.00592884
	8	0.964871	0.014593	0.537754	0.999982	0.0165916	0.686155	0.438303		0.962327	0.989176	2.877e-05
	9	1	0.000773407	0.0626519	0.774351	0.000882911	0.999795	0.0443269	0.962327		0.435251	1.926e-06
	10	0.443264	0.136173	0.98572	0.999949	0.151492	0.1519	0.963313	0.989176	0.435251		0.000314506
	11	1.981e-06	0.241767	0.00405363	8.7831e-05	0.219502	5.2e-07	0.00592884	2.877e-05	1.926e-06	0.000314506
Tubular mitochondria	1		5.658e-06	0.000298548	0.921096	0.000288568	0.985036	0.0093267	0.923613	1	0.0263691	1e-09
	2	5.658e-06		0.763892	0.000132819	0.772084	5.87e-07	0.0861929	0.000130384	1.096e-05	0.0326692	0.00571612
	3	0.000298548	0.763892		0.0083298	1	2.4589e-05	0.904711	0.0081758	0.000610935	0.671035	9.1669e-05
	4	0.921096	0.000132819	0.0083298		0.0080522	0.320143	0.18917	1	0.983275	0.396082	1.5e-08
	5	0.000288568	0.772084	1	0.0080522		2.3804e-05	0.899433	0.0079032	0.000590356	0.661929	9.4781e-05
	6	0.985036	5.87e-07	2.4589e-05	0.320143	2.3804e-05		0.000713652	0.324152	0.926478	0.00209141	0
	7	0.0093267	0.0861929	0.904711	0.18917	0.899433	0.000713652		0.186451	0.0188097	0.999991	3.617e-06
	8	0.923613	0.000130384	0.0081758	1	0.0079032	0.324152	0.186451		0.984107	0.391579	1.5e-08
	9	1	1.096e-05	0.000610935	0.983275	0.000590356	0.926478	0.0188097	0.984107		0.0514824	2e-09
	10	0.0263691	0.0326692	0.671035	0.396082	0.661929	0.00209141	0.999991	0.391579	0.0514824		1.397e-06
	11	1e-09	0.00571612	9.1669e-05	1.5e-08	9.4781e-05	0	3.617e-06	1.5e-08	2e-09	1.397e-06
ROS	1		0.205892	0.985975	0.849832	0.441337	0.000564474	0.999991	0.068969	0.270202	0.995723	0.0881946
	2	0.205892		0.818263	0.978951	0.999988	6.84e-07	0.432988	7.8167e-05	0.000456989	0.0289419	1
	3	0.985975	0.818263		0.999975	0.973631	3.6456e-05	0.999844	0.00526474	0.0286595	0.607856	0.666025
	4	0.849832	0.978951	0.999975		0.99969	1.0356e-05	0.980422	0.00144686	0.0083494	0.302851	0.945348
	5	0.441337	0.999988	0.973631	0.99969		2.051e-06	0.732507	0.000258331	0.00152411	0.0835493	0.999952
	6	0.000564474	6.84e-07	3.6456e-05	1.0356e-05	2.051e-06		0.000175679	0.637351	0.23887	0.00589906	4.4e-08
	7	0.999991	0.432988	0.999844	0.980422	0.732507	0.000175679		0.0242522	0.114022	0.930361	0.246916
	8	0.068969	7.8167e-05	0.00526474	0.00144686	0.000258331	0.637351	0.0242522		0.999597	0.38881	7.732e-06
	9	0.270202	0.000456989	0.0286595	0.0083494	0.00152411	0.23887	0.114022	0.999597		0.816104	5.6127e-05
	10	0.995723	0.0289419	0.607856	0.302851	0.0835493	0.00589906	0.930361	0.38881	0.816104		0.00727098
	11	0.0881946	1	0.666025	0.945348	0.999952	4.4e-08	0.246916	7.732e-06	5.6127e-05	0.00727098
Mitochondria ROS	1		0.000174012	0.0065052	0.0666083	2.9314e-05	0.831608	4.95e-07	0.0108278	0.993686	0.00148151	8e-09
	2	0.000174012		0.874723	0.286095	0.998893	4.529e-06	0.229695	0.766016	0.00170086	0.99609	0.00182243
	3	0.0065052	0.874723		0.989702	0.419991	0.000139704	0.0089887	1	0.0579945	0.999833	5.0429e-05
	4	0.0666083	0.286095	0.989702		0.0655969	0.0015874	0.000782794	0.998383	0.386797	0.817043	5.131e-06
	5	2.9314e-05	0.998893	0.419991	0.0655969		8.9e-07	0.66536	0.303322	0.000270579	0.801917	0.01139
	6	0.831608	4.529e-06	0.000139704	0.0015874	8.9e-07		2.2e-08	0.000232163	0.2728	3.3414e-05	1e-09
	7	4.95e-07	0.229695	0.0089887	0.000782794	0.66536	2.2e-08		0.00538982	3.644e-06	0.0373119	0.481049
	8	0.0108278	0.766016	1	0.998383	0.303322	0.000232163	0.00538982		0.0913534	0.997846	3.0787e-05
	9	0.993686	0.00170086	0.0579945	0.386797	0.000270579	0.2728	3.644e-06	0.0913534		0.0144101	4.5e-08
	10	0.00148151	0.99609	0.999833	0.817043	0.801917	3.3414e-05	0.0373119	0.997846	0.0144101		0.00021326
	11	8e-09	0.00182243	5.0429e-05	5.131e-06	0.01139	1e-09	0.481049	3.0787e-05	4.5e-08	0.00021326
ATP	RowName	_1	_2	_3	_4	_5	_6	_7	_8	_9	_10	_11
	1		2.01e-07	0.00241748	0.987298	9.8808e-05	0.987326	0.000328083	0.881511	0.999849	0.0247383	1e-08
	2	2.01e-07		0.0144932	2.108e-06	0.228002	2.2e-08	0.449057	5.991e-06	7.76e-07	0.00137516	1
	3	0.00241748	0.0144932		0.0317423	0.954694	0.000170221	0.952089	0.0863501	0.0111102	0.994265	0.00242123
	4	0.987298	2.108e-06	0.0317423		0.00139616	0.527632	0.00352803	0.999992	0.999993	0.230461	1.24e-07
	5	9.8808e-05	0.228002	0.954694	0.00139616		7.625e-06	1	0.00430732	0.000459973	0.456692	0.0804565
	6	0.987326	2.2e-08	0.000170221	0.527632	7.625e-06		3.1624e-05	0.272402	0.802317	0.00185032	1e-09
	7	0.000328083	0.449057	0.952089	0.00352803	1	3.1624e-05		0.00954	0.00131104	0.512715	0.25493
	8	0.881511	5.991e-06	0.0863501	0.999992	0.00430732	0.272402	0.00954		0.996531	0.466473	3.8e-07
	9	0.999849	7.76e-07	0.0111102	0.999993	0.000459973	0.802317	0.00131104	0.996531		0.0978144	4.3e-08
	10	0.0247383	0.00137516	0.994265	0.230461	0.456692	0.00185032	0.512715	0.466473	0.0978144		0.000154132
	11	1e-08	1	0.00242123	1.24e-07	0.0804565	1e-09	0.25493	3.8e-07	4.3e-08	0.000154132
The pink tag means the *p < 0.05. The green tag means the **p < 0.01.

## Sheet: Worksheet 3
Group	Medium	Dependent	Variable	DF	Estimate	StdErr	tValue	Probt
ATP	DMEM	fold_change	Intercept	1	0.567487	0.0890172	6.37503	8.0874e-05
ATP	DMEM	fold_change	Zeta potential	1	-0.011757	0.00582827	-2.01718	0.0713154
ATP	Water	fold_change	Intercept	1	0.583506	0.064692	9.01975	4.057e-06
ATP	Water	fold_change	Zeta potential	1	-0.0050078	0.00170147	-2.94321	0.0147046
Tubular mitochodira	DMEM	fold_change	Intercept	1	0.357288	0.0949057	3.76467	0.00369374
Tubular mitochodira	DMEM	fold_change	Zeta potential	1	-0.010776	0.00621381	-1.73419	0.113544
Tubular mitochodira	Water	fold_change	Intercept	1	0.37115	0.0715334	5.18849	0.000408031
Tubular mitochodira	Water	fold_change	Zeta potential	1	-0.004624	0.0018814	-2.45775	0.0338066
ROS	DMEM	fold_change	Intercept	1	1.73173	0.120926	14.3205	5.5e-08
ROS	DMEM	fold_change	Zeta potential	1	0.0204517	0.0079175	2.58312	0.0272699
ROS	Water	fold_change	Intercept	1	1.68838	0.0875433	19.2862	3e-09
ROS	Water	fold_change	Zeta potential	1	0.0080709	0.00230248	3.5053	0.005676
Mitochondrial ROS	DMEM	fold_change	Intercept	1	1.50039	0.0689346	21.7654	1e-09
Mitochondrial ROS	DMEM	fold_change	Zeta potential	1	0.0140544	0.00451339	3.11394	0.0109867
Mitochondrial ROS	Water	fold_change	Intercept	1	1.46051	0.0524861	27.8266	0
Mitochondrial ROS	Water	fold_change	Zeta potential	1	0.00512872	0.00138044	3.71528	0.00400633
Fluorescence intensity	DMEM	fold_change	Intercept	1	0.57527	0.0563058	10.2169	1.305e-06
Fluorescence intensity	DMEM	fold_change	Zeta potential	1	-0.0072319	0.00368654	-1.96171	0.0782133
Fluorescence intensity	Water	fold_change	Intercept	1	0.589934	0.0433081	13.6218	8.8e-08
Fluorescence intensity	Water	fold_change	Zeta potential	1	-0.0028814	0.00113905	-2.52968	0.0298872
For variable zeta potential, the pink tag means the *p < 0.05. The green tag means the **p < 0.01.
